# Supplementary material for: A Scoping Review Protocol: Parenting Experiences and Family Dynamics in Pediatric Burn Care Settings from Hospitalization to the Return Home
Source: Nurs Rep. 2025 Feb 17;15(2):71. doi: 10.3390/nursrep15020071 (PMC11858328; doi:10.3390/nursrep15020071)
Supplement: Supplementary file 1 [file nursrep-15-00071-s001.zip]

Archive with 2 entries (2 files):
- Table S1. Draft Pubmed search.pdf
- Table S2. Data_Extraction_tool.pdf
